# Supplementary material for: Analysis of Metabolic Markers in Patients with Chronic Heart Failure before and after LVAD Implantation
Source: Metabolites. 2021 Sep 9;11(9):615. doi: 10.3390/metabo11090615 (PMC8465815; doi:10.3390/metabo11090615)
Supplement: Supplementary file 1 [file metabolites-11-00615-s001.zip]

Archive with 1 entries (1 files):
- metabolites-1326933-supplementary.pdf
